# Supplementary material for: Collection of Rare Peripheral Nerve Tumors—Insights from the German Registry
Source: Cancers (Basel). 2024 Jul 20;16(14):2599. doi: 10.3390/cancers16142599 (PMC11275079; doi:10.3390/cancers16142599)
Supplement: Supplementary file 1 [file cancers-16-02599-s001.zip]

Archive with 1 entries (1 files):
- cancers-3093230-supplementary.pdf
